# Supplementary material for: A discrete region of the D4Z4 is sufficient to initiate epigenetic silencing
Source: Hum Mol Genet. 2025 Jul 8;34(18):1526–40. doi: 10.1093/hmg/ddaf114 (PMC12409625; doi:10.1093/hmg/ddaf114)
Supplement: Supplemental_Table_3_ddaf114 [file supplemental_table_3_ddaf114.xlsx]

## Sheet: Primers
Oligonucleotide sequences used in this study.
	RTqPCR Primers				PCR Genotyping Primers
	NAME	SEQUENCE	SOURCE		NAME	SEQUENCE	SOURCE
	RPL27	GCAAGAAGAAGATCGCCAAG	Tapscott Lab		genPCR#1 Fwd	TCGACTTCCCCTCTTCCGAT	This study
		TCCAAGGGGATATCCACAGA			genPCR#1 Rev (GFP Rev)	GTCAGCTTGCCGTAGGTG
	GFP	CTGGACGGCGACGTAAAC	Tapscott Lab		genPCR#2 Fwd (GFP Fwd)	CTGGACGGCGACGTAAAC
		GTCAGCTTGCCGTAGGTG			genPCR#2 Rev	CCCAGAGACAGTGACCAACC
	SMCHD1	CGACAGATTGTCCAGTTCCTC	Lemmers et al., 2012
		CCAATGGCCTCTTCTCTCTG
	LRIF1	AGGATTTGAGAGTGTGCCTTACT	Harvard Primerbank (PrimerBank ID: 55743123c1)		ChIP-qPCR primers
		ACCAAACTGCTAAAGGAATCGAA			NAME	SEQUENCE	SOURCE
	ATF7IP	TTACAGCCAAAGGAGACATTAACC	Zeisel et al. 2013. Bioinformatics. doi:10.1093/bioinformatics/btt145		AAVS1 Insert ChIP-qPCR	GCCCCTATGTCCACTTCAGG	This study
		GCGCACACAATTTTTCTTCC				GGCTATGAACTAATGACCCCGT
	CHD4	CACTTTTGAACAACAGCCTGC	Zeisel et al. 2013. Bioinformatics. doi:10.1093/bioinformatics/btt145		Endogenous LRIF1 Promoter ChIP-qPCR	AAGGTGACTGGCTCGCTAAA	Sikrova et al., 2023
		TCCCGAGGTTTCTTAGGCTT				TTTATGATTGACCCCGGAAA
	KDM1A	GGCAGCAGCTCGACAGTTAC	Zeisel et al. 2013. Bioinformatics. doi:10.1093/bioinformatics/btt145		Endogenous D4Z4-S5.4 ChIP-qPCR	ATCCATCGTCAGGCCATCAC	This study
		GTTTCCTTTGCGAAATGTGG				TGTGGAACTGAACCTCCGTG
	MBD1	AAGTCTTTCGCAAGTCAGGGG	Harvard Primerbank, Wang et al. 2012. Nucleic Acids Res. doi:10.1093/nar/gkr1013		h16q21 GDR	AAACAAGCATCAGGGTGGAC	Maston et al. 2012. Elife. doi: 10.7554/eLife.00068.
		TCAGCTCAACTTTGCTTCGGA				GATCCCACAAAGGAAAGGAAC
	SETDB1	CAGAACAAGGGCTGGGGTAT	Zeisel et al. 2013. Bioinformatics. doi:10.1093/bioinformatics/btt145		RPL13A promoter	GCCCCTGTTTCAAGGGATA	This study
		TCATCACCCATTTCCAGACC				GAGCCCATACCTGCACCTC
	SIN3A	TCTGAGACCATGCAGTCAGCTA	Zeisel et al. 2013. Bioinformatics. doi:10.1093/bioinformatics/btt145
		GGCTGCTATGAACTGCTGCT
	SIN3B	CATGAAGGAGTTCAAAAGCCA	Zeisel et al. 2013. Bioinformatics. doi:10.1093/bioinformatics/btt145		Degenerate Bisulfite PCR primers
		GGGGAAGAAAAGCGTTGAAT			NAME	SEQUENCE	SOURCE
	TRIM28	TGAGACCTGTGTAGAGGCG	Harvard Primerbank, Wang et al. 2012. Nucleic Acids Res. doi:10.1093/nar/gkr1013		D4Z4-S5 part 1	AGTGGGGTAATTAATAGTAATTAATTAYG	This study
		CGTTCACCATCCCGAGACTT				ACCCTTCCCTACATATTTCC
					D4Z4-S5 part 2	GGAAATATGTAGGGAAGGGT
						CRCTATCCACRCCCATTAATATACTA
	HiFi DNA Assembly Cloning Primers				LRIF1-FLr part 1	AGTGGGGTAATTAATAGTAATTAATTAYG
	NAME	SEQUENCE	SOURCE			AAATATCACTTACCATTAAATTACAT
	AAVS1 Backbone Inverse PCR to exclude CMV enhancer	GGCAAGAAGCTTCGGAACTCCATATATGGGCTATG	This study		LRIF1-FLr part 2	ATGTAATTTAATGGTAAGTGATATTT
		ACTGCCAAAACCGCATCACCGTCGACCCACAGGCAGGCAGGCTC				CRCTATCCACRCCCATTAATATACTA
	CTRL	CCCATATATGGAGTTCCGAAGCTTACGTGGGATAATAAGTATTGCGCAG
		AAAACCGCATCACCGTCGACGGTTACCCATGAGGCAATACGTATTATCT
	D4Z4-S1	CCCATATATGGAGTTCCGAAGCTTCTCCTGCCTCTCCACCAG			siRNAs
		AAAACCGCATCACCGTCGACGCTCTGTCTTTCCCTCCG			NAME	SEQUENCE	SOURCE
	D4Z4-S2	CCCATATATGGAGTTCCGAAGCTTCGGGCAGAGATGGAGAGAGG			siATF7IP-1	CUGAAUCAACCUUUGAUCGUA	Qiagen: Cat No. SI04249455, Hs_ATF7IP_6 FlexiTube siRNA
		AAAACCGCATCACCGTCGACGGAGGAAACCGCCCAC			siATF7IP-2	CAGGACUCUAUAGUCCAUCAA	Qiagen: Cat No. SI04293765, Hs_ATF7IP_7 FlexiTube siRNA
	D4Z4-S3	CCCATATATGGAGTTCCGAAGCTTCGGAGGGAAAGACAGAGCGAC			siATF7IP pool	GAUAUAGCCUCUAGUGAAA	Dharmacon SMARTpool ON-TARGETplus Human ATF7IP siRNA: Cat. No. L-019289-00-0005
		AAAACCGCATCACCGTCGACATGTGCGGTCTGTGAACCG				GCUACCAUCUCUAUGCUUA
	D4Z4-S4	CCCATATATGGAGTTCCGAAGCTTGGAGTGGGCGGTTTCCTCCGGGAC				AAAGAUGAGUCUGAAGUUA
		AAAACCGCATCACCGTCGACTGGCAAGGAGAGCGAAGG				GUACAAGGUCAAAGAAGAA
	D4Z4-S5	CCCATATATGGAGTTCCGAAGCTTGTTCACAGACCGCACATCCC			siCHD4 pool	AAGAAGAUCUAGCCCGAAA	Dharmacon SMARTpool ON-TARGETplus Human CHD4 siRNA: Cat. No. L-009774-00-0005
		AAAACCGCATCACCGTCGACTGGCTCTCGTTCATTTCCACGT				GAGCGGCAGUUCUUUGUGA
	D4Z4-S6	AGCCCATATATGGAGTTCCGAAGCTTCTTGCCAGGTTCCAAACCG				GGUGUUAUGUCUUUGAUUC
		ACTGCCAAAACCGCATCACCGTCGACCCACAGGCAGGCAGGCTC				GAAUAAAUUUCUAGCUCGA
	D4Z4-S7	GCCCATATATGGAGTTCCGAAGCTTGCCTTTACAAGGGCGGCTG			siCTRL pool	UGGUUUACAUGUCGACUAA	Dharmacon SMARTpool ON-TARGETplus Non-targeting Control Pool: Cat. No. D-001810-10-10
		CTGCCAAAACCGCATCACCGTCGACTGCCTGGCCCTTCGATTC				UGGUUUACAUGUUGUGUGA
	D4Z4-S8	CCCATATATGGAGTTCCGAAGCTTGTTTCAGAATGAGAGGTCACGCC				UGGUUUACAUGUUUUCUGA
		AAAACCGCATCACCGTCGACACGAGGGAGCAGGGTG				UGGUUUACAUGUUUUCCUA
	D4Z4-S9	CCCATATATGGAGTTCCGAAGCTTCTGCTCCTCCGAGCCTTTG			siCTRL-Q	UUCUCCGAACGUGUCACGUdTdT	Qiagen: Cat No. 1022076, Negative control siRNA
		AAAACCGCATCACCGTCGACAGCCTGAGGGTGGGAGAG			siKDM1A pool	GGAAGUUGUCAUUCAGUUA	Dharmacon SMARTpool ON-TARGETplus Human KDM1A siRNA: Cat. No. L-009223-00-0005
	D4Z4-S10	CCCATATATGGAGTTCCGAAGCTTACAGGGGGCTTTCGTGAG				CCACCGAGUUCACAGUUAU
		AAAACCGCATCACCGTCGACCAGGGGAGTGCAGACCAGG				CAUAAGUGACGAUGUGAUU
	D4Z4-S11	CCCATATATGGAGTTCCGAAGCTTGAGGGGATCTCCCAACCTGC				CUAUAAAGCUCCAAUACUG
		AAAACCGCATCACCGTCGACTAGCCAGCCAGGTGTTCCC			siLRIF1 pool	Dharmacon SMARTpool ON-TARGETplus Human LRIF1 siRNA	Dharmacon: L-018103-02-0005
	D4Z4-S12	CCCATATATGGAGTTCCGAAGCTTGCGCAACCTCTCCTAGAAACG			siMBD1-1	CAGGAUCCGAAGCAAAGUUGA	Qiagen: Cat. No. Cat No. SI00036939, Hs_MBD1_4 FlexiTube siRNA
		AAAACCGCATCACCGTCGACGGATGCCCAGGAAAGAATGGCAG			siMBD1-2	AAGACUGUCGAGCACAGAGAA
	D4Z4-S13	CCCATATATGGAGTTCCGAAGCTTGGAACACCTGGCTGGCTAC			siSETDB1 pool	AGAUGGGCUUUCAUGUUA	Dharmacon SMARTpool ON-TARGETplus Human SETDB1 siRNA: Cat. No. L-020070-00-0005
		AAAACCGCATCACCGTCGACTGGTGGAGAGGCAGGAG				GAACUAAGACUUGGCACAA
	D4Z4-S14	CCCATATATGGAGTTCCGAAGCTTTGGGATTCCTGCCTTCTAGGTC				GGGAUCAACCAGACAUAUA
		AAAACCGCATCACCGTCGACCCGTTCCTCTCTCCATCTC				GAGCGCACCUGUUCGUAAG
	D4Z4-S5r	CCCATATATGGAGTTCCGAAGCTTTGGCTCTCGTTCATTTCCACG			siSETDB1-1	UCGGGUGGUCGCCAAAUACAA	Qiagen: Cat No. SI00100345, Hs_SETDB1_2 FlexiTube siRNA
		AAAACCGCATCACCGTCGACGTTCACAGACCGCACATCC			siSETDB1-2	ACCGAAAGUUUCAGCCCUAUA	Qiagen: Cat No. SI00100352, Hs_SETDB1_3 FlexiTube siRNA
	D4Z4-S5.1	CCCATATATGGAGTTCCGAAGCTTGTTCACAGACCGCACATCCC			siSETDB1-3	ACCCGAGGCUUUGCUCUUAAA	Qiagen: Cat No. SI00100359, Hs_SETDB1_4 FlexiTube siRNA
		AAAACCGCATCACCGTCGACGGAGAGACGTGAGCAACAGG			siSIN3A-1	GAGCGUGUAAGCAAGCGUCUA	Qiagen: Cat No. SI02781240, Hs_SIN3A_5 FlexiTube siRNA
	D4Z4-S5.2	CCCATATATGGAGTTCCGAAGCTTCGTGATTTTGGTTTCCGCGT			siSIN3A-2	CUGGGAUAUAAGGAGUCUGUA	Qiagen: Cat No. SI03099040, Hs_SIN3A_7 FlexiTube siRNA
		AAAACCGCATCACCGTCGACACCCTTCCCTGCATGTTTCC			siSIN3B-1	CAGCUAUGUGAAUAAGAUUAA	Qiagen: Cat No. SI00719082, Hs_SIN3B_2 FlexiTube siRNA
	D4Z4-S5.3	CCCATATATGGAGTTCCGAAGCTTGCCATGCCGACTGTTTGCT			siSIN3B-2	CAAGAUGGUGUUCAUCGUGAA	Qiagen: Cat No. SI00719089, Hs_SIN3B_3 FlexiTube siRNA
		AAAACCGCATCACCGTCGACGTGATGGCCTGACGATGGAT			siSMCHD1 pool	Dharmacon SMARTpool ON-TARGETplus Human SMCHD1 siRNA	Dharmacon: Cat. No. L-032684-01-0005
	D4Z4-S5.4	CCCATATATGGAGTTCCGAAGCTTCTCTCCTTGCCAGGTTCCAA			siTRIM28-1	CAGGAGAUGAUCCCUACUCAA	Qiagen: Cat No. SI00750750, Hs_TRIM28_2 FlexiTube siRNA
		AAAACCGCATCACCGTCGACTGGCTCTCGTTCATTTCCACGT			siTRIM28-2	AGCGUCCUGGCACUAACUCAA	Qiagen: Cat No. SI03144988, Hs_TRIM28_5 FlexiTube siRNA
	D4Z4-S5.4 (nt1-75)	CCCATATATGGAGTTCCGAAGCTTCTCTCCTTGCCAGGTTCCAA
		AAAACCGCATCACCGTCGACGCCTGACGATGGATTCCCGCGT
	D4Z4-S5.4 (nt39-113)	CCCATATATGGAGTTCCGAAGCTTTCCCCACGTTGCCGC
		AAAACCGCATCACCGTCGACGCGAGACCCCAGAGAGGAGA
	D4Z4-S5.4 (nt76-146)	CCCATATATGGAGTTCCGAAGCTTCATCACGCCGGGGAGGC
		AAAACCGCATCACCGTCGACTGGCTCTCGTTCATTTCCACGT
	LRIF1-FLr	CCCATATATGGAGTTCCGAAGCTTCTGCGCCCTCACAGCCC
		AAAACCGCATCACCGTCGACGGCTGGAGGAAAGAGTTAAGTAAGTCTAGAG
	LRIF1-FLf	CCCATATATGGAGTTCCGAAGCTTGGCTGGAGGAAAGAGTTAAGTAAGTCTAGAG
		AAAACCGCATCACCGTCGACCTGCGCCCTCACAGCCC
	LRIF1-S1r	CCCATATATGGAGTTCCGAAGCTTCTGCGCCCTCACAGCCC
		AAAACCGCATCACCGTCGACAGCTTTGCTCCAGCTATCGG
	LRIF1-S2r	CCCATATATGGAGTTCCGAAGCTTGACAACTCTCCAGACTCCGC
		AAAACCGCATCACCGTCGACTTAGCGAGCCAGTCACCTTG
	LRIF1-S3r	CCCATATATGGAGTTCCGAAGCTTCAAGGTGACTGGCTCGCTAA
		AAAACCGCATCACCGTCGACCGGGAGAGCTTTCTTTTGCG
	LRIF1-S4r	CCCATATATGGAGTTCCGAAGCTTCGCAAAAGAAAGCTCTCCCG
		AAAACCGCATCACCGTCGACAGGCCAGAAGTGCATGACTC
	LRIF1-S5r	CCCATATATGGAGTTCCGAAGCTTATTAAAAGACATCGGCGCGC
		AAAACCGCATCACCGTCGACGGCTGGAGGAAAGAGTTAAGTAAGTCTAGAG
	LRIF1-S3f	AAAACCGCATCACCGTCGACCAAGGTGACTGGCTCGCT
		CCCATATATGGAGTTCCGAAGCTTCGGGAGAGCTTTCTTTTGCGA
	LRIF1-S3f Minimal Sufficiency	AAAACCGCATCACCGTCGACATGATGCAATCCAATGGCAAGTGA
		CCCATATATGGAGTTCCGAAGCTTTTGCGATTTGTTCCTTGATCCGGA
	LRIF1-S3f ∆site#1	AAAACCGCATCACCGTCGACATGATGCAATCCAATGGCAAGTGA
		AGGGGTCCGAGAGCTCAGCTAGTCTTCT
		CACTTGCCTTGCATCATAAGGGTTGGGCT
		TGATGCAAGGCAAGTGATATTTGCTATCTTTTCTTCCG
		TCACCATGGTGGCGACCGGTGGATCCGCTAGC
		CCCATATATGGAGTTCCGAAGCTTTTGCGATTTGTTCCTTGATCCGGA
	LRIF1-S3f ∆site#2	AAAACCGCATCACCGTCGACATGATGCAATCCAATGGCAAGTGA
		AGGGGTCCGAGAGCTCAGCTAGTCTTCT
		CGATTTGTTCCTAGCAAATATCACTTGCCATTGGATTGCA
		GATATTTGCTAGGAACAAATCGCAAAAGAAAGCTCTCCCG
		TCACCATGGTGGCGACCGGTGGATCCGCTAGC
		CCCATATATGGAGTTCCGAAGCTTTTGCGATTTGTTCCTTGATCCGGA

## Sheet: Sequences
NAME	LENGTH (bp)	SEQUENCE
CTRL (7488 control)*	201	ACGTGGGATAATAAGTATTGCGCAGTGGGTACCATTGTTACCCGCTGGATAATAAGTATTCCCTCATGGGTAACCACTGTTATCCGGTGCATAATAATTATTTCCTCTCGGGTAACCACTGTTACCCAGTGGATAATAAGTATTCCCTCGTGGATAAACACTGTTACCTGGCAGATAATACGTATTGCCTCATGGGTAACC
D4Z4-S1	428	CTCCTGCCTCTCCACCAGCCCACCCCGCCGCCTGACCGCCCCCTCCCCACCCCCACCCCCCACCCCCGGAAAACGCGTCGTCCCCTGGGCTGGGTGGAGACCCCCGTCCCGCGAAACACCGGGCCCCGCGCAGCGTCCGGGCCTGACACCGCTCCGGCGGCTCGCCTCCTCTGCGCCCCCGCGCCACCGTCGCCCGCCCGCCCGGGCCCCTGCAGCCGCCCAGGTGCCAGCACGGAGCGCCTGGCGGCGGAACGCAGACCCCAGGCCCGGCGCACACCGGGGACGCTGAGCGTTCCAGGCGGGAGGGAAGGCGGGCAGAGATGGAGAGAGGAACGGGAGACCTAGAGGGGCGGAAGGACGGGCGGAGGGACGTTAGGAGGGAGGGAGGGAGGCAGGGAG…
D4Z4-S2	340	CGGGCAGAGATGGAGAGAGGAACGGGAGACCTAGAGGGGCGGAAGGACGGGCGGAGGGACGTTAGGAGGGAGGGAGGGAGGCAGGGAGGCAGGGAGGAACGGAGGGAAAGACAGAGCGACGCAGGGACTGGGGGCGGGCGGGAGGGAGCCGGGGACGGGGGGAGGAAGGCAGGGAGGAAAAGCGGTCCTCGGCCTCCGGGAGTAGCGGGACCCCCGCCCTCCGGGAAAACGGTCAGCGTCCGGCGCGGGCTGAGGGCTGGGCCCACAGCCGCCGCGCCGGCCGGCGGGGCACCACCCATTCGCCCCGGTTCCGGGGCCCAGGGAGTGGGCGGTTTCCTCC
D4Z4-S3	310	CGGAGGGAAAGACAGAGCGACGCAGGGACTGGGGGCGGGCGGGAGGGAGCCGGGGACGGACGGGGGGAGGAAGGCAGGGAGGAAAAGCGGTCCTCGGCCTCCGGGAGTAGCGGGACCCCCGCCCTCCGGGAAAACGGTCAGCGTCCGGCGCGGGCTGAGGGCTGGGCCCACAGCCGCCGCGCCGGCCGGCGGGGCACCACCCATTCGCCCCGGTTCCGGGGCCCAGGGAGTGGGCGGTTTCCTCCGGGACAAAAGACCGGGACTCGGGTTGCCGTCGGGTCTTCACCCGCGCGGTTCACAGACCGCACAT
D4Z4-S4	334	GGAGTGGGCGGTTTCCTCCGGGACAAAAGACCGGGACTCGGGTTGCCGTCGGGTCTTCACCCGCGCGGTTCACAGACCGCACATCCCCAGGCTCAGCCCTGCAACGCGGCGCGAGGCCGACAGCCCCGGCCACGGAGGAGCCACACGCAGGACGACGGAGGCGTGATTTTGGTTTCCGCGTGGCTTTGCCCTCCGCAAGGCGGCCTGTTGCTCACGTCTCTCCGGCCCCCGAAAGGCTGGCCATGCCGACTGTTTGCTCCCGGAGCTCTGCGGGCACCCGGAAACATGCAGGGAAGGGTGCAAGCCCGGCACGGTGCCTTCGCTCTCCTTGCCA
D4Z4-S5	401	GTTCACAGACCGCACATCCCCAGGCTCAGCCCTGCAACGCGGCGCGAGGCCGACAGCCCCGGCCACGGAGGAGCCACACGCAGGACGACGGAGGCGTGATTTTGGTTTCCGCGTGGCTTTGCCCTCCGCAAGGCGGCCTGTTGCTCACGTCTCTCCGGCCCCCGAAAGGCTGGCCATGCCGACTGTTTGCTCCCGGAGCTCTGCGGGCACCCGGAAACATGCAGGGAAGGGTGCAAGCCCGGCACGGTGCCTTCGCTCTCCTTGCCAGGTTCCAAACCGGCCACACTGCAGACTCCCCACGTTGCCGCACGCGGGAATCCATCGTCAGGCCATCACGCCGGGGAGGCATCTCCTCTCTGGGGTCTCGCTCTGGTCTTCTACGTGGAAATGAACGAGAGC…
D4Z4-S6	600	CTTGCCAGGTTCCAAACCGGCCACACTGCAGACTCCCCACGTTGCCGCACGCGGGAATCCATCGTCAGGCCATCACGCCGGGGAGGCATCTCCTCTCTGGGGTCTCGCTCTGGTCTTCTACGTGGAAATGAACGAGAGCCACACGCCTGCGTGTGCGAGACCGTCCCGGCAACGGCGACGCCCACAGGCATTGCCTCCTTCACGGAGAGAGGGCCTGGCACACTCAAGACTCCCACGGAGGTTCAGTTCCACACTCCCCTCCACCCTCCCAGGCTGGTTTCTCCCTGCTGCCGACGCGTGGGAGCCCAGAGAGCGGCTTCCCGTTCCCGCGGGATCCCTGGAGAGGTCCGGAGAGCCGGCCCCCGAAACGCGCCCCCCTCCCCCCTCCCCCCTCTCCCC…
D4Z4-S7	600	GCCTTTACAAGGGCGGCTGGCTGGCTGGCTGGCTGTCCGGGCAGGCCTCCTGGCTGCACCTGCCGCAGTGCACAGTCCGGCTGAGGTGCACGGGAGCCCGCCGGCCTCTCTCTGCCCGCGTCCGTCCGTGAAATTCCGGCCGGGGCTCACCGCGATGGCCCTCCCGACACCCTCGGACAGCACCCTCCCCGCGGAAGCCCGGGGACGAGGACGGCGACGGAGACTCGTTTGGACCCCGAGCCAAAGCGAGGCCCTGCGAGCCTGCTTTGAGCGGAACCCGTACCCGGGCATCGCCACCAGAGAACGGCTGGCCCAGGCCATCGGCATTCCGGAGCCCAGGGTCCAGATTTGGTTTCAGAATGAGAGGTCACGCCAGCTGAGGCAGCACCGGCGGGAATC…
D4Z4-S8	332	GTTTCAGAATGAGAGGTCACGCCAGCTGAGGCAGCACCGGCGGGAATCTCGGCCCTGGCCCGGGAGACGCGGCCCGCCAGAAGGCCGGCGAAAGCGGACCGCCGTCACCGGATCCCAGACCGCCCTGCTCCTCCGAGCCTTTGAGAAGGATCGCTTTCCAGGCATCGCCGCCCGGGAGGAGCTGGCCAGAGAGACGGGCCTCCCGGAGTCCAGGATTCAGATCTGGTTTCAGAATCGAAGGGCCAGGCACCCGGGACAGGGTGGCAGGGCGCCCGCGCAGGCAGGCGGCCTGTGCAGCGCGGCCCCCGGCGGGGGTCACCCTGCTCCCTCGT
D4Z4-S9	447	CTGCTCCTCCGAGCCTTTGAGAAGGATCGCTTTCCAGGCATCGCCGCCCGGGAGGAGCTGGCCAGAGAGACGGGCCTCCCGGAGTCCAGGATTCAGATCTGGTTTCAGAATCGAAGGGCCAGGCACCCGGGACAGGGTGGCAGGGCGCCCGCGCAGGCAGGCGGCCTGTGCAGCGCGGCCCCCGGCGGGGGTCACCCTGCTCCCTCGTGGGTCGCCTTCGCCCACACCGGCGCGTGGGGAACGGGGCTTCCCGCACCCCACGTGCCCTGCGCGCCTGGGGCTCTCCCACAGGGGGCTTTCGTGAGCCAGGCAGCGAGGGCCGCCCCCGCGCTGCAGCCCAGCCAGGCCGCGCCGGCAGAGGGGATCTCCCAACCTGCCCCGGCGCGCGGGGATTTCGCC…
D4Z4-S10	495	ACAGGGGGCTTTCGTGAGCCAGGCAGCGAGGGCCGCCCCCGCGCTGCAGCCCAGCCAGGCCGCGCAGGCAGAGGGGGTCTCCCAACCTGCCCCGGCGCGCGGGGATTTCGCCTACGCCGCCCCGGCTCCTCCGGACGGGGCGCTCTCCCACCCTCAGGCTCCTCGGTGGCCTCCGCACCCGGGCAAAAGCCGGGAGGACCGGGACCCGCAGCGCGACGGCCTGCCGGGCCCCTGCGCGGTGGCACAGCCTGGGCCCGCTCAAGCGGGGCCGCAGGGCCAAGGGGTGCTTGCGCCACCCACGTCCCAGGGGAGTCCGTGGTGGGGCTGGGGCCGGGGTCCCCAGGTCGCCGGGGCGGCGTGGGAACCCCAAGCCGGGGCAGCTCCACCTCCCCAGCCCGC…
D4Z4-S11	675	GAGGGGATCTCCCAACCTGCCCCGGCGCGCGGGGATTTCGCCTACGCCGCCCCGGCTCCTCCGGACGGGGCGCTCTCCCACCCTCAGGCTCCTCGCTGGCCTCCGCACCCGGGCAAAAGCCGGGAGGACCGGGACCCGCAGCGCGACGGCCTGCCGGGCCCCTGCGCGGTGGCACAGCCTGGGCCCGCTCAAGCGGGGCCGCAGGGCCAAGGGGTGCTTGCGCCACCCACGTCCCAGGGGAGTCCGTGGTGGGGCTGGGGCCGGGGTCCCCAGGTCGCCGGGGCGGCGTGGGAACCCCAAGCCGGGGCAGCTCCACCTCCCCAGCCCGCGCCCCCGGACGCCTCCGCCTCCGCGCGGCAGGGGCAGATGCAAGGCATCCCGGCGCCCTCCCAGGCGCTC…
D4Z4-S12	320	GCGCAACCTCTCCTAGAAACGGAGGCCCCGGGGGAGCTGGAGGCCTCGGAAGAGGCCGCCTCGCTGGAAGCACCCCTCAGCGAGGAAGAATACCGGGCTCTGCTGGAGGAGCTTTAGGACGCGGGGTTGGGACGGGGTCGGGTGGTTCGGGGCAGGGCCGTGGCCTCTCTTTCGCGGGGAACACCTGGCTGGCTACGGAGGGGCGTGTCTCCGCCCCGCCCCCTCCACCGGGCTGACCGGCCTGGGATTCCTGCCTTCTAGGTCTAGGCCCGGTGAGAGACTCCACACCGCGGAGAACTGCCATTCTTTCCTGGGCATCC
D4Z4-S13	265	GGAACACCTGGCTGGCTACGGAGGGGCGTGTCTCCGCCCCGCCCCCTCCACCGGGCTGACCGGCCTGGGATTCCTGCCTTCTAGGTCTAGGCCCGGTGAGAGACTCCACACCGCGGAGAACTGCCATTCTTTCCTGGGCATCCCGGGGATCCCAGAGCCGGCCCAGGTACCAGCAGGTGGGCCGCCTACTGCGCACGCGCGGGTTTGCGGGCAGCCGCCTGGGCTGTGGGAGCAGCCCGGGCAGAGCTCTCCTGCCTCTCCACCA
D4Z4-S14	519	TGGGATTCCTGCCTTCTAGGTCTAGGCCCGGTGAGAGACTCCACACCGCGGAGAACTGCCATTCTTTCCTGGGCATCCCGGGGATCCCAGAGCCGGCCCAGGTACCAGCAGGTGGGCCGCCTACTGCGCACGCGCGGGTTTGCGGGCAGCCGCCTGGGCTGTGGGAGCAGCCCGGGCAGAGCTCTCCTGCCTCTCCACCAGCCCACCCCGCCGCCTGACCGCCCCCTCCCCACCCCCACCCCCCACCCCCGGAAAACGCGTCGTCCCCTGGGCTGGGTGGAGACCCCCGTCCCGCGAAACACCGGGCCCCGCGCAGCGTCCGGGCCTGACACCGCTCCGGCGGCTCGCCTCCTCTGCGCCCCCGCGCCACCGTCGCCCGCCCGCCCGGGCCCCTGCAGC…
D4Z4-S5r	401	TGGCTCTCGTTCATTTCCACGTAGAAGACCAGAGCGAGACCCCAGAGAGGAGATGCCTCCCCGGCGTGATGGCCTGACGATGGATTCCCGCGTGCGGCAACGTGGGGAGTCTGCAGTGTGGCCGGTTTGGAACCTGGCAAGGAGAGCGAAGGCACCGTGCCGGGCTTGCACCCTTCCCTGCATGTTTCCGGGTGCCCGCAGAGCTCCGGGAGCAAACAGTCGGCATGGCCAGCCTTTCGGGGGCCGGAGAGACGTGAGCAACAGGCCGCCTTGCGGAGGGCAAAGCCACGCGGAAACCAAAATCACGCCTCCGTCGTCCTGCGTGTGGCTCCTCCGTGGCCGGGGCTGTCGGCCTCGCGCCGCGTTGCAGGGCTGAGCCTGGGGATGTGCGGTCTGTGA…
D4Z4-S5.1	156	GTTCACAGACCGCACATCCCCAGGCTCAGCCCTGCAACGCGGCGCGAGGCCGACAGCCCCGGCCACGGAGGAGCCACACGCAGGACGACGGAGGCGTGATTTTGGTTTCCGCGTGGCTTTGCCCTCCGCAAGGCGGCCTGTTGCTCACGTCTCTCC
D4Z4-S5.2	138	CGTGATTTTGGTTTCCGCGTGGCTTTGCCCTCCGCAAGGCGGCCTGTTGCTCACGTCTCTCCGGCCCCCGAAAGGCTGGCCATGCCGACTGTTTGCTCCCGGAGCTCTGCGGGCACCCGGAAACATGCAGGGAAGGGT
D4Z4-S5.3	164	GCCATGCCGACTGTTTGCTCCCGGAGCTCTGCGGGCACCCGGAAACATGCAGGGAAGGGTGCAAGCCCGGCACGGTGCCTTCGCTCTCCTTGCCAGGTTCCAAACCGGCCACACTGCAGACTCCCCACGTTGCCGCACGCGGGAATCCATCGTCAGGCCATCAC
D4Z4-S5.4	146	CTCTCCTTGCCAGGTTCCAAACCGGCCACACTGCAGACTCCCCACGTTGCCGCACGCGGGAATCCATCGTCAGGCCATCACGCCGGGGAGGCATCTCCTCTCTGGGGTCTCGCTCTGGTCTTCTACGTGGAAATGAACGAGAGCCA
D4Z4-S5.4 (nt1-75)	75	CTCTCCTTGCCAGGTTCCAAACCGGCCACACTGCAGACTCCCCACGTTGCCGCACGCGGGAATCCATCGTCAGGC
D4Z4-S5.4 (nt39-113)	75	TCCCCACGTTGCCGCACGCGGGAATCCATCGTCAGGCCATCACGCCGGGGAGGCATCTCCTCTCTGGGGTCTCGC
D4Z4-S5.4 (nt76-146)	71	CATCACGCCGGGGAGGCATCTCCTCTCTGGGGTCTCGCTCTGGTCTTCTACGTGGAAATGAACGAGAGCCA
LRIF1-FLr	617	CTGCGCCCTCACAGCCCTACGCTGAGAGAGAATCGGCGTGAGTCTCCGCCCTCAGAGCCTACGACAACTCTCCAGACTCCGCCGGAGCAGGCGCAGGGGGCGTGGCCTTGGTGGCACCACCCCCAACAGAGCCTGGTCAGTGCTGAAGACTGCGTCAGTCTGGCTCTGCCGCCCCGCCCACTGAAGCCGATAGCTGGAGCAAAGCTCGGTCGGGCGTCTTCCGGGGTCGTCACGTCCGGTTGCCAAGGTGACTGGCTCGCTAAAGCCCAACCCTTATGATGCAATCCAATGGCAAGTGATATTTGCTATCTTTTCTTCCGGATCAAGGAACAAATCGCAAAAGAAAGCTCTCCCGACACCTACGCAAAATAAAATGTTTCCGGGGTCAATCATAAATTT…
LRIF1-FLf	617	GGCTGGAGGAAAGAGTTAAGTAAGTCTAGAGGCAAAGCTTCAGGAAAGAGGAGTAAATGGGAAACCTTCAGAGAAGCAGCAACAATAATCGCTGGCCACAGGCAGGCGTTTTAAGTTTTCTCAGGCCAGAAGTGCATGACTCCAAAAAAGCGCGCCGATGTCTTTTAATGCACTGACGGGAGAGAAAAACGTACGCTAGCGGCGAGCACAGAAGCAGAAAATTTATGATTGACCCCGGAAACATTTTATTTTGCGTAGGTGTCGGGAGAGCTTTCTTTTGCGATTTGTTCCTTGATCCGGAAGAAAAGATAGCAAATATCACTTGCCATTGGATTGCATCATAAGGGTTGGGCTTTAGCGAGCCAGTCACCTTGGCAACCGGACGTGACGACCCCGGAA…
LRIF1-S1r	206	CTGCGCCCTCACAGCCCTACGCTGAGAGAGAATCGGCGTGAGTCTCCGCCCTCAGAGCCTACGACAACTCTCCAGACTCCGCCGGAGCAGGCGCAGGGGGCGTGGCCTTGGTGGCACCACCCCCAACAGAGCCTGGTCAGTGCTGAAGACTGCGTCAGTCTGGCTCTGCCGCCCCGCCCACTGAAGCCGATAGCTGGAGCAAAGCT
LRIF1-S2r	201	GACAACTCTCCAGACTCCGCCGGAGCAGGCGCAGGGGGCGTGGCCTTGGTGGCACCACCCCCAACAGAGCCTGGTCAGTGCTGAAGACTGCGTCAGTCTGGCTCTGCCGCCCCGCCCACTGAAGCCGATAGCTGGAGCAAAGCTCGGTCGGGCGTCTTCCGGGGTCGTCACGTCCGGTTGCCAAGGTGACTGGCTCGCTAA
LRIF1-S3r	112	CAAGGTGACTGGCTCGCTAAAGCCCAACCCTTATGATGCAATCCAATGGCAAGTGATATTTGCTATCTTTTCTTCCGGATCAAGGAACAAATCGCAAAAGAAAGCTCTCCCG
LRIF1-S4r	161	CGCAAAAGAAAGCTCTCCCGACACCTACGCAAAATAAAATGTTTCCGGGGTCAATCATAAATTTTCTGCTTCTGTGCTCGCCGCTAGCGTACGTTTTTCTCTCCCGTCAGTGCATTAAAAGACATCGGCGCGCTTTTTTGGAGTCATGCACTTCTGGCCTG
LRIF1-S5r	169	ATTAAAAGACATCGGCGCGCTTTTTTGGAGTCATGCACTTCTGGCCTGAGAAAACTTAAAACGCCTGCCTGTGGCCAGCGATTATTGTTGCTGCTTCTCTGAAGGTTTCCCATTTACTCCTCTTTCCTGAAGCTTTGCCTCTAGACTTACTTAACTCTTTCCTCCAGCC
LRIF1-S3f	112	CGGGAGAGCTTTCTTTTGCGATTTGTTCCTTGATCCGGAAGAAAAGATAGCAAATATCACTTGCCATTGGATTGCATCATAAGGGTTGGGCTTTAGCGAGCCAGTCACCTTG
LRIF1-S3f Minimal Sufficiency	65	TTGCGATTTGTTCCTTGATCCGGAAGAAAAGATAGCAAATATCACTTGCCATTGGATTGCATCAT
LRIF1-S3f ∆site#1	106	CGGGAGAGCTTTCTTTTGCGATTTGTTCCTTGATCCGGAAGAAAAGATAGCAAATATCACTTGCCTTGCATCATAAGGGTTGGGCTTTAGCGAGCCAGTCACCTTG
LRIF1-S3f ∆site#2	94	CGGGAGAGCTTTCTTTTGCGATTTGTTCCTAGCAAATATCACTTGCCATTGGATTGCATCATAAGGGTTGGGCTTTAGCGAGCCAGTCACCTTG
*from "Candidate silencer elements for the human and mouse genomes"
Jayavelu et al., Nat. Comm. 2020*

## Sheet: Reagents
	REAGENT AND RESOURCES	SOURCE	IDENTIFIER
	Antibodies
	GAPDH (6C5) Antibody (Mouse)	GeneTex	Cat#GTX28245; RRID: AB_370675
	SMCHD1 (EPR12349) Antibody (Rabbit)	Abcam	Cat#ab175235; RRID: AB_3665695
	SMCHD1 Antibody (Rabbit)	Abcam	Cat#ab31865; RRID:AB_777986
	Ligand-dependent nuclear receptor-interacting factor 1 Antibody (Rabbit)	Millipore Sigma	Cat#ABE1008; RRID: AB_3665696
	C1orf103 Polyclonal Antibody (Rabbit)	Proteintech	Cat#26115-1-AP; RRID:AB_2880387
	Anti-Histone H3 (tri methyl K9) antibody - ChIP Grade	Abcam	Cat#ab8898; RRID:AB_306848
	Rabbit IgG Polyclonal Antibody	Millipore Sigma	Cat#PP64; RRID:AB_97852
	Goat Anti-Rabbit IgG (H+L) Superclonal Recombinant Secondary Antibody, HPR	Invitrogen/Thermo Fisher	Cat#A27036; RRID:AB_2536099
	Goat Anti-Mouse IgG (H+L) Superclonal Recombinant Secondary Antibody, HPR	Invitrogen/Thermo Fisher	Cat#A28177; RRID:AB_2536163
	Chemicals, peptides, and recombinant proteins
	Phusion Plus PCR Master Mix	Thermo Fisher Scientific	Cat#F631S
	ZymoTaq DNA Polymerase	Zymo Research	Cat#E2001
	Puromycin dihydrochloride	Sigma-Aldrich	Cat#P8833
	Penicillin/streptomycin	Gibco/Thermo Fisher	Cat#15140122
	Pierce Protease & Phosphatase Inhibitor tablets, EDTA-free	Thermo Fisher	Cat #A3296
	Dulbecco's Phosphate Buffered Saline (DPBS), 1X	Gibco/Thermo Fisher	Cat#14190-144
	DMEM Dulbecco's Modified Eagle Medium	Gibco/Thermo Fisher	Cat#11965092
	Opti-MEM 1 Reduced Serum Media	Gibco/Thermo Fisher	Cat#31985070
	Fetal Bovine Serum (FBS), heat inactivated	Cytiva/Hyclone	Cat#SH30396.03
	0.25% Trypsin-EDTA	Gibco/Thermo Fisher	Cat#25200056
	DNase I, Amplification Grade	Thermo Fisher	Cat#18068015
	RNase OUT	Invitrogen/Thermo Fisher	Cat#100000840
	Isopropanol, DNAse, RNAse and Protease free	Thermo Fisher	Cat#AC327272500
	EcoRI-HF	NEB	Cat#3101L
	BbsI-HF	NEB	Cat##R3539L
	HindIII-HF	NEB	Cat#R3104L
	SalI-HF	NEB	Cat##R3138L
	HiFi DNA Assembly Master Mix	NEB	Cat##E2621L
	T4 DNA Ligase	NEB	Cat#M0202L
	16% Formaldehyde Ultrapure EM grade	Electron Microscopy Sciences	Cat#15710
	RNase A	Thermo Scientific	Cat#R1253
	Proteinase K, Recombinant, PCR Grade	Thermo Scientific	Cat#EO0491
	Agarose Fast Flow Protein A Beads	Millipore Sigma	Cat#16-156
	Bovine Serum Albumin (BSA), Dnase- and Protease-free	Fisher Bioreagents	Cat#BP9706-100
	UltraPure Distilled Water	Invitrogen	Cat#10977-015
	EDTA (0.5 M), pH 8.0, RNase-free	Invitrogen/Thermo Fisher	Cat#AM9260G
	Low Molecular Weight DNA Ladder	NEB	Cat#N3233S
	5-Aza-2ʹ-Deoxycytidine - CAS 2353-33-5 - Calbiochem	Millipore Sigma	Cat#189825-25MG
	Entinostat	GSK	part of previous chemical screen - N/A
	Dimethyl Sulfoxide (DMSO)	Sigma-Aldrich	Cat#D2650
	Losmapimod	Millipore Sigma	Cat#SML3596-10MG
	Clenbuterol Hydrochloride	Sigma-Aldrich	Cat#C5423-10mg
	SB203580	Selleckchem	Cat#S1076
	Formoterol	Sigma-Aldrich	Cat#F9552
	(+)- JQ1	Cayman Chemical	Cat#11187-1
	Berberine	Sigma-Aldrich	Cat#B3251
	Doramapimod	MedChem Express	Cat#HY-10320
	1 M DTT, BioUltra, 10mL	Sigma-Aldrich	Cat#43816
	Lipofectamine 3000 Transfection Reagent	Invitrogen/Thermo Fisher	Cat#L3000001
	Lipofectamine RNAiMAX	Invitrogen/Thermo Fisher	Cat#13778150
	Ethylenediaminetetraacetic acid disodium salt dihydrate (EDTA), Reagent Grade	Sigma-Aldrich	Cat#ED2SS-2.5KG
	Glycine, ReagentPlus	Sigma-Aldrich	Cat#G7126-5KG
	Na-deoxycholate	Sigma-Aldrich	Cat#D6750-100G
	SDS Solution, Molecular Biology Grade (10% w/v)	Promega	Cat#V6551
	TRITON X-100 Detergent, Molecular Biology Grade	Sigma-Aldrich	Cat#648466
	Tris base, Molecular Biology Grade	Fisher Bioreagents	Cat#BP152-5
	Boric Acid	Sigma-Aldrich	Cat#B0394-500G
	Agarose, Molecular Biology Grade	Fisher Bioreagents	Cat#BP160-500
	Sodium Chloride (NaCl), ACS Ultrapure	Thermo Scientific	Cat#J1618-A7
	IGEPAL CA-630 (NP-40)	Sigma-Aldrich	Cat#I3021-100ML
	Lithium Chloride (LiCl)	Chem-Impex Int'l Inc.	Cat#00815
	Sodium Bicarbonate (NaHCO3)	Sigma-Aldrich	Cat#S6297-250G
	NTB Buffer	Machery-Nagel	Cat#740595.150
	Dynabeads Protein A	Invitrogen	Cat#10002D
	Biorupter Plus TPX Polymethylpentene tubes	Diagenode	Cat#C30010010
	NuPAGE 4-12% Bis Tris polyacrylamide gels	Invitrogen	Cat#NP0322BOX
	NuPAGE MOPS Buffer	Invitrogen	Cat#NP0001
	PVDF/Filter Paper Sandwich, 0.2 μm	Invitrogen	Cat#LC2002
	SuperSignal West Pico PLUS Chemiluminescent	Thermo Fisher	Cat#34577
	Critical commercial assays
	Pierce BCA Protein Assay Kit	Thermo Fisher	Cat#23225
	Bio-Rad Protein Assay Kit	Bio-Rad	Cat#500-0006
	SuperScript IV First-Strand Synthesis System	Invitrogen/Thermo Fisher	Cat#18091050
	iTaq SYBR Green Supermix	Bio-Rad	Cat#1725124
	NucleoSpin RNA kit	Machery-Nagel	Cat#740955
	NucleoSpin Gel and PCR Cleanup kit	Machery-Nagel	Cat#740609
	PureLink Quick Plasmid Miniprep Kit	Invitrogen	Cat##K210011
	Nucleobond Xtra Maxi EF kit	Machery-Nagel	Cat##740424.50
	GeneJet Genomic DNA Purification kit	Thermo Scientific	Cat#K0722
	EZ DNA Methylation-Gold Kit	Zymo Research	Cat#D5005
	Experimental models: Cell lines
	HeLa	ATCC	ATCC Cat# CCL-2, RRID:CVCL_0030
	HeLa-AAVS1-CTRL#1-CMV-mEmerald-PuroR	This study	N/A
	HeLa-AAVS1-D4Z4-S1-CMV-mEmerald-PuroR	This study	N/A
	HeLa-AAVS1-D4Z4-S2-CMV-mEmerald-PuroR	This study	N/A
	HeLa-AAVS1-D4Z4-S3-CMV-mEmerald-PuroR	This study	N/A
	HeLa-AAVS1-D4Z4-S4-CMV-mEmerald-PuroR	This study	N/A
	HeLa-AAVS1-D4Z4-S5-CMV-mEmerald-PuroR	This study	N/A
	HeLa-AAVS1-D4Z4-S6-CMV-mEmerald-PuroR	This study	N/A
	HeLa-AAVS1-D4Z4-S7-CMV-mEmerald-PuroR	This study	N/A
	HeLa-AAVS1-D4Z4-S8-CMV-mEmerald-PuroR	This study	N/A
	HeLa-AAVS1-D4Z4-S9-CMV-mEmerald-PuroR	This study	N/A
	HeLa-AAVS1-D4Z4-S10-CMV-mEmerald-PuroR	This study	N/A
	HeLa-AAVS1-D4Z4-S11-CMV-mEmerald-PuroR	This study	N/A
	HeLa-AAVS1-D4Z4-S12-CMV-mEmerald-PuroR	This study	N/A
	HeLa-AAVS1-D4Z4-S13-CMV-mEmerald-PuroR	This study	N/A
	HeLa-AAVS1-D4Z4-S14-CMV-mEmerald-PuroR	This study	N/A
	Hela-AAVS1-D4Z4-S5r-CMV-mEmerald-PuroR	This study	N/A
	HeLa-AAVS1-D4Z4-S5.1-CMV-mEmerald-PuroR	This study	N/A
	HeLa-AAVS1-D4Z4-S5.2-CMV-mEmerald-PuroR	This study	N/A
	HeLa-AAVS1-D4Z4-S5.3-CMV-mEmerald-PuroR	This study	N/A
	HeLa-AAVS1-D4Z4-S5.4-CMV-mEmerald-PuroR	This study	N/A
	HeLa-AAVS1-D4Z4-S5.4(nt1-75)-mEmerald-PuroR	This study	N/A
	HeLa-AAVS1-D4Z4-S5.4(nt39-113)-mEmerald-PuroR	This study	N/A
	HeLa-AAVS1-D4Z4-S5.4(nt76-146)-mEmerald-PuroR	This study	N/A
	HeLa-AAVS1-LRIF1-FLr-CMV-mEmerald-PuroR	This study	N/A
	HeLa-AAVS1-LRIF1-FLf-CMV-mEmerald-PuroR	This study	N/A
	HeLa-AAVS1-LRIF1-S1r-CMV-mEmerald-PuroR	This study	N/A
	HeLa-AAVS1-LRIF1-S2r-CMV-mEmerald-PuroR	This study	N/A
	HeLa-AAVS1-LRIF1-S3r-CMV-mEmerald-PuroR	This study	N/A
	HeLa-AAVS1-LRIF1-S4r-CMV-mEmerald-PuroR	This study	N/A
	HeLa-AAVS1-LRIF1-S5r-CMV-mEmerald-PuroR	This study	N/A
	HeLa-AAVS1-LRIF1-S3f-CMV-mEmerald-PuroR	This study	N/A
	HeLa-AAVS1-LRIF1-S3f Minimal Sufficiency-CMV-mEmerald-PuroR	This study	N/A
	HeLa-AAVS1-LRIF1-S3f∆site#1-CMV-mEmerald-PuroR	This study	N/A
	HeLa-AAVS1-LRIF1-S3f∆site#2-CMV-mEmerald-PuroR	This study	N/A
	Recombinant DNA
	pMK232 (CMV-OsTIR1-PURO)	Addgene	Cat#72834. RRID:Addgene_72834
	AAVS1-CMV-mEmerald-PGK-PuroR	Robert Bradley Lab (FHCC)	N/A
	pX459-sgAAVS1	Addgene	Cat#184403, RRID:Addgene_184403
	AAVS1-CTRL-CMV-mEmerald-PuroR	This study	N/A
	AAVS1-D4Z4-S1-CMV-mEmerald-PuroR	This study	N/A
	AAVS1-D4Z4-S2-CMV-mEmerald-PuroR	This study	N/A
	AAVS1-D4Z4-S3-CMV-mEmerald-PuroR	This study	N/A
	AAVS1-D4Z4-S4-CMV-mEmerald-PuroR	This study	N/A
	AAVS1-D4Z4-S5-CMV-mEmerald-PuroR	This study	N/A
	AAVS1-D4Z4-S6-CMV-mEmerald-PuroR	This study	N/A
	AAVS1-D4Z4-S7-CMV-mEmerald-PuroR	This study	N/A
	AAVS1-D4Z4-S8-CMV-mEmerald-PuroR	This study	N/A
	AAVS1-D4Z4-S9-CMV-mEmerald-PuroR	This study	N/A
	AAVS1-D4Z4-S10-CMV-mEmerald-PuroR	This study	N/A
	AAVS1-D4Z4-S11-CMV-mEmerald-PuroR	This study	N/A
	AAVS1-D4Z4-S12-CMV-mEmerald-PuroR	This study	N/A
	AAVS1-D4Z4-S13-CMV-mEmerald-PuroR	This study	N/A
	AAVS1-D4Z4-S14-CMV-mEmerald-PuroR	This study	N/A
	AAVS1-D4Z4-S5r-CMV-mEmerald-PuroR	This study	N/A
	AAVS1-D4Z4-S5.1-CMV-mEmerald-PuroR	This study	N/A
	AAVS1-D4Z4-S5.2-CMV-mEmerald-PuroR	This study	N/A
	AAVS1-D4Z4-S5.3-CMV-mEmerald-PuroR	This study	N/A
	AAVS1-D4Z4-S5.4-CMV-mEmerald-PuroR	This study	N/A
	AAVS1-D4Z4-S5.4(nt1-75)-mEmerald-PuroR	This study	N/A
	AAVS1-D4Z4-S5.4(nt39-113)-mEmerald-PuroR	This study	N/A
	AAVS1-D4Z4-S5.4(nt76-146)-mEmerald-PuroR	This study	N/A
	AAVS1-LRIF1-FLr-CMV-mEmerald-PuroR	This study	N/A
	AAVS1-LRIF1-FLf-CMV-mEmerald-PuroR	This study	N/A
	AAVS1-LRIF1-S1r-CMV-mEmerald-PuroR	This study	N/A
	AAVS1-LRIF1-S2r-CMV-mEmerald-PuroR	This study	N/A
	AAVS1-LRIF1-S3r-CMV-mEmerald-PuroR	This study	N/A
	AAVS1-LRIF1-S4r-CMV-mEmerald-PuroR	This study	N/A
	AAVS1-LRIF1-S5r-CMV-mEmerald-PuroR	This study	N/A
	AAVS1-LRIF1-S3f-CMV-mEmerald-PuroR	This study	N/A
	AAVS1-LRIF1-S3f Minimal Sufficiency-CMV-mEmerald-PuroR	This study	N/A
	AAVS1-LRIF1-S3f∆site#1-CMV-mEmerald-PuroR	This study	N/A
	AAVS1-LRIF1-S3f∆site#2-CMV-mEmerald-PuroR	This study	N/A
	Software and Algorithms
	Bioconductor (3.20)	Gentleman et al., 2004	www.bioconductor.org; RRID: SCR_006442
	BWAMeth.py v2	Pederson et al., 2014	https://doi.org/10.48550/arXiv.1401.1129; RRID:SCR_025851
	SAMtools	Danecek et al., 2021	https://bioconductor.org/packages/Rsamtools; RRID:SCR_002105
	R (4.4.2)	N/A	https://www.r-project.org/; RRID:SCR_001905
	GenomicAlignments	Lawrence et al., 2013	https://bioconductor.org/packages/release/bioc/html/GenomicAlignments.html; RRID:SCR_024236
	BioStrings	Pagès et al., 2024	https://bioconductor.org/packages/release/bioc/html/Biostrings.html; RRID:SCR_016949
	tidyverse	Wickham et al., 2019	https://cran.r-project.org/web/packages/tidyverse/index.html; RRID:SCR_019186
	GraphPad Prism v10.3	N/A	www.graphpad.com; RRID: SCR_002798
	FlowJo v10.8	N/A	www.flowjo.com; RRID: SCR_008520
	BD FACSDiva	N/A	www.bdbiosciences.com; RRID: SCR_001456
	Sartorius IncuCyte S3 Live Cell Analysis System	N/A	https://www.sartorius.com/en/products/live-cell-imaging-analysis/live-cell-analysis-instruments/s3-live-cell-analysis-instrument#id-797316; RRID:SCR_023147
	SnapGene v8.0	N/A	http://www.snapgene.com/; RRID:SCR_015052
	Fiji/ImageJ v2.16.0	N/A	http://fiji.sc; RRID:SCR_002285, http://imagej.net; RRID:SCR_003070
	Other
	QuantStudio 7 Flex	Applied Biosystem	N/A
	Biorupter Plus Sonication System	Diagenode	N/A
	Qubit 2.0 Fluorometer	Life Technologies	N/A
	Mini-medical 90 processer	AFP Manufacturing	N/A
	FACSCanto II cell analyzer	BD Biosciences	N/A
	FACSymphony A3 cell analyzer	BD Biosciences	N/A
	FACSymphony A5 cell analyzer	BD Biosciences	N/A
	LSR Fortessa X-50 cell analyzer	BD Biosciences	N/A
	FACSymphony S6 cell sorter	BD Biosciences	N/A
	FACS Aria II cell sorter	BD Biosciences	N/A
	Incucyte S3 Live Cell Analysis system	Sartorius	N/A
